# Supplementary material for: Hydrogel Nanocomposite-Derived Nickel Nanoparticles/Porous Carbon Frameworks as Non-Precious and Effective Electrocatalysts for Methanol Oxidation
Source: Gels. 2022 Aug 29;8(9):542. doi: 10.3390/gels8090542 (PMC9498779; doi:10.3390/gels8090542)
Supplement: Supplementary file 1 [file gels-08-00542-s001.zip]

Archive with 1 entries (1 files):
- gels-1872446-supplementary.pdf
